# Supplementary material for: Base Editors for Citrus Gene Editing
Source: Front Genome Ed. 2022 Feb 28;4:852867. doi: 10.3389/fgeed.2022.852867 (PMC8919994; doi:10.3389/fgeed.2022.852867)
Supplement: Supplementary file 1 [file Table2.XLSX]

## Sheet: Sheet1
	Oligo name	Sequence (5' to 3')
	ABE8-F1	GAGAACACGGGGGACTCTAGAATGAAACGGACAGCCGACGGAAG	For ABE construct
	ABE8-R1	AGTTAGTTCCGATAGCCAGGCCGATGCTGTACTTCTT	For ABE construct
	ABE8-F2	GGCCTGGCTATCGGAACTAACTCTGTGGGATGG	For ABE construct
	ABE8-R2	TCTTCTTGGGCTCGAATTCATCAGCCCTTGAATCACCACCGAG	For ABE construct
	CmY-F2	TAAAACAATATTATCCCTGCAGGCGATCGGCGCGCCAGATTTGC	For CmYLCV promoter
	CmY-R2	ctgtccgtttcatTCTAGAAAGCTTAGCTCTTACCTGTTTTCGT	For CmYLCV promoter
	CmY-R3	AAGCTTAGCTCTTACCTGTTTTCGTC	For CmYLCV promoter
	LOBBE-F1	tgcaGTTTATATAGAGAAAGGAAA	For TATA box gRNA
	LOBBE-R1	aaacTTTCCTTTCTCTATATAAAC	For TATA box gRNA
	UGI-F1	TTCAAGGGCTGATgaattcAAGAGACCCGCAGCAACCAAGAA	For CBE UGI
	UGI-R1	tcttcttgggctcgaattGGCTCCCCCCCGACAGCATCTT	For CBE UGI
	ALS-F	ATGGTCTCGTGCACAGGTCCCTCGGAGGATGATGTTTAAGAGCTATGCTGGAAACA	For ALS gRNAs
	ALS-R	TaGGTCTCCAAACATCATCCTCCGCGGGACCTGTGCACCAGCCGGGAATCGAAC	For ALS gRNAs
	LOBpro-F1	CGATAAAATTCACCTCCATGTAATT	For TATA box genotyping
	LOBpro-R1	GAAGCGTGGAGAAGATTGAGAAG	For TATA box genotyping
	CsALSgt-F1	ACGAACAAGGCGGCATCTTCGC	For ALS genotyping
	CsALSgt-R1	CAATTTAATCGGCTGGTTCCAATTGG	For ALS genotyping
	CsALSgt-F2	CGCCACCAACCTGGTCAGCG	For ALS genotyping
	CsALSgt-R2	CCTGGCCGCCCAGATGTTGC	For ALS genotyping
	Cas9gt-F1	AACTAACTCTGTGGGATGGGCTGT	For Cas9 PCR
	Cas9gt-R1	TCTCGTGGTATGCCACCTCATCAA	For Cas9 PCR
	QLOB1-F1	TCCACCAACCGAACCATACA	For RT-qPCR
	QLOB1-R1	GGCACTTGCTTCATAGACCAT	For RT-qPCR
	GAPDH-F1	GAAAGGTCTTGCCTGCTTTG	For RT-qPCR
	GAPDH-R1	TCCTTCTCCAGCCTCACTGT	For RT-qPCR
	Cs3g05060-F1	AGATCAACATCTCAAAGCAGAGCA	For ABE off-target
	Cs3g05060-R1	GCCTATTCTTCTGAGTTCCTTGG	For ABE off-target
	Cs9g16440-F1	ATGAGATCAACATCTCAAAGCAG	For ABE off-target
	Cs9g16440-R1	TTCCTCTTTGATGCTCACCTTC	For ABE off-target
	Offtarget-F1	CTTTTCCTAATATAGCCAGATTCAC	For ABE off-target
	Offtarget-R1	ATACATAAATCCGGATACGAAGTC	For ABE off-target
	Offtarget-F2	CCCTCTGCAAGGACACTGTCC	For ABE off-target
	Offtarget-R2	AGAAGTCATACCTATACCCGATC	For ABE off-target
	Offtarget-F7	AAAAAACAGAACTTGAGAAAGCGAA	For ABE off-target
	Offtarget-R7	GAATCTTGAATCTCTTGGATCATTA	For ABE off-target
	Cs4g19110-F1	GGTGGTCATTAAGGCCTGCAG	For ABE off-target
	Cs4g19110-R1	CATGACAACATAAAACCTGTTGAA	For ABE off-target
	Cs2g08250-F1	TCAACACACACAAGGAGAAGAGA	For ABE off-target
	Cs2g08250-R1	GCAACAGGTTGAGACTTTTGAAT	For ABE off-target
	Cs5g30880-F1	ATTCAATCTGTTGATCAATGTGATAA	For ABE off-target
	Cs5g30880-R1	AGCTTGTGGATAAAAGATAACAAGA	For ABE off-target
	Cs6g18850-F1	TTAATTAAACTTATTTTAGTGGATCT	For ABE off-target
	Cs6g18850-R1	GGCAATTCAGCAACATCCTGC	For ABE off-target
	Offtarget3-F1	TAGAAGGATATAACGGTAATTACAC	For ABE off-target
	Offtarget3-R1	GTTTAAATAGCTTAACTCTTCATGG	For ABE off-target
	Offtarget6-F1	ACAACTGATTCTTTATTCTAGTAGG	For ABE off-target
	Offtarget6-R1	TCCCTATACTTATACATGGCAGC	For ABE off-target
	Offtarget11-F1	CCCTCCCTTAATTTCATTTCATAC	For ABE off-target
	Offtarget11-R1	ACCATATCACATGTCACTCCATC	For ABE off-target
	Offtarget13-F1	TGCTGGTTTGTCTGTTGCGCAA	For ABE off-target
	Offtarget13-R1	CAGCTTTTGTCACGTAACCTCC	For ABE off-target
	CsALSoff-F	GGCCCAAAATCCAAAACAAAGACC	For CBE off-target
	CsALSoff-R	GAAAAGAAGAGGGTTTTGTCAATCC	For CBE off-target
